# Supplementary material for: Design, Synthesis, and Antitumor Activity of Olmutinib Derivatives Containing Acrylamide Moiety
Source: Molecules. 2021 May 20;26(10):3041. doi: 10.3390/molecules26103041 (PMC8160875; doi:10.3390/molecules26103041)
Supplement: Supplementary file 1 [file molecules-26-03041-s001.zip]

Archive with 1 entries (1 files):
- molecules-1177035-SI.pdf
